# Supplementary material for: Identification of Functional Modules and Key Pathways Associated with Innervation in Graft Bone—CGRP Regulates the Differentiation of Bone Marrow Mesenchymal Stem Cells via p38 MAPK and Wnt6/β-Catenin
Source: Stem Cells Int. 2023 Aug 16;2023:1154808. doi: 10.1155/2023/1154808 (PMC10447124; doi:10.1155/2023/1154808)
Supplement: Supplementary 1 — DEGs of IN vs. CO. [file 1154808.f1.txt]

Gene_Name
TTI1
FAM120B
OGG1
MRPL19
AHNAK
ZNF133
ZNF436
LSM4
TSPAN31
ANKRD50
MT1E
ZNF621
LRRN1
FBXO34
BTN3A2
CIDEC
ZNF418
TAF13
ZNF880
ZNF630
AC068533.4
AC138811.2
AC026464.4
AC016559.1
AC005154.6
