# Supplementary material for: Identification of Functional Modules and Key Pathways Associated with Innervation in Graft Bone—CGRP Regulates the Differentiation of Bone Marrow Mesenchymal Stem Cells via p38 MAPK and Wnt6/β-Catenin
Source: Stem Cells Int. 2023 Aug 16;2023:1154808. doi: 10.1155/2023/1154808 (PMC10447124; doi:10.1155/2023/1154808)
Supplement: Supplementary 2 — DEGs of NI vs. CO. [file 1154808.f2.txt]

Gene_Name
CFH
M6PR
CYP26B1
CFLAR
THSD7A
COPZ2
TMEM98
ETV1
ARHGAP44
SCIN
LUC7L
AASS
CD9
NISCH
MRC2
DCN
PGM3
IGF1
WWTR1
ZNF582
PHLDB1
CPS1
CD44
ARHGAP31
DAPK2
TIMP2
EPHA3
ADAMTS6
PER3
DKK3
PLEKHA5
FAM168A
GYG2
SEC61A1
ZC3H11A
MED29
DLX3
BORCS8-MEF2B
CALCRL
TRAM2
MYLK
TIE1
FGFR2
NEO1
FGFR3
LAPTM4A
STON1-GTF2A1L
MGAT4A
VASH1
TRIB2
ADGRL1
P4HA2
EVC
PDE8A
ST6GAL1
NOTCH3
TEAD2
ZNF532
FOSL2
PLXNA2
MCAM
GPC4
RARB
FGFR1
ITGA8
CBFA2T2
FKBP7
SAR1A
CDC14B
CADPS2
ATP8B1
KCNK2
SERTAD4
ITGB5
PLOD1
ZNF324
FAT1
SSH1
COL16A1
ACOX3
MTMR2
TRIP6
ADAMTS2
MMP2
NID2
DOCK9
HEPH
CMTM1
ZBTB25
GOLGA3
RAPGEF4
ZFHX4
CD200
DPYSL2
TGFB2
BAMBI
TREM2
ITPR3
DSP
SYDE2
ERMP1
RAB18
PRTFDC1
HSD3B7
CIRBP
SEC14L2
TTC28
SLC5A4
KDELR3
TIMP3
DNAL4
SLC8A3
TM9SF1
NINL
SALL4
BMP7
ISM1
ANGPT4
PLCB4
TM9SF4
JAG1
TTI1
CST3
SMAD7
MXRA5
SRPX
PLS3
PHEX
GABRE
FGD1
MAGED2
SRPX2
CAB39L
ACP5
ARL2BP
SMPD3
TTC23
CD276
CEMIP
HOMER2
EHD4
TJP1
FZD3
CPQ
PLAT
WISP1
NDRG1
TRPS1
SLC39A14
TUSC3
ARHGEF10
SYDE1
DNASE2
ISYNA1
ERF
DLX5
TSPAN12
FKBP14
NPTX2
PTPRZ1
PCOLCE
SERPINE1
AP1S1
SFRP4
TMEM176B
GLI3
KANK1
SH3GL2
PLEKHA1
PALD1
UNC5B
SFXN3
KAZALD1
DKK1
EBF3
KAT2A
EFNB3
FAM20A
RAB34
CPE
AADAT
CPZ
TRIM2
CCND1
ARHGEF17
APOC3
MDK
P3H3
TSPAN11
TRPV4
OAS3
OAS2
MGP
VDR
ADGRD1
CPSF6
ENO2
ATN1
COL12A1
BTN3A3
SASH1
UST
ADGRG6
MDFI
FAM120B
TMEM30A
LAMA4
SEMA5A
LOX
SPARC
THBS4
RASGRF2
PCDH12
LIFR
PDGFRB
DBN1
NPHP3
AMOTL2
ARHGEF26
ACVR1
TANC1
EVA1A
MRPL19
FN1
IGFBP5
EFHD1
EPAS1
PRRX1
DHCR24
ERRFI1
WLS
CFHR3
BMP8B
ADGRL2
ID3
P3H1
AKR1A1
CNN3
APOA1
NRP2
KLF7
UBE3D
CTGF
ABCG2
SPP1
RARRES1
SATB2
PGF
TGFB3
AFTPH
HOXB5
HOXB3
PLEKHG1
ARAP3
PCDHB10
PCDHB12
PLXDC2
TNFSF11
GLT8D2
CLU
TNFRSF10B
TBX2
KCNJ8
CPXM2
PLG
HS3ST2
NBPF14
BBS9
FKBP9
RAMP3
TWIST1
CHST3
EGR2
EBPL
LRP1
EEF1AKMT3
PLCG1
ZNFX1
PTGIS
SNAI1
COL21A1
SOX4
KCNK17
RUNX2
BMP4
SOX9
INSIG2
BMP2
ZNF133
FAM110A
SBDS
IFI6
RHOJ
OMD
HIVEP3
PTPRB
TAS2R3
TNFRSF19
HIP1
GNAI1
SGCE
RASL11B
KDR
CDC42EP1
LIF
KRT17
DOCK4
PODXL
LRRC17
MYO1B
HOXD3
CHN1
MINDY2
RNASE1
CDH15
SH3BP4
DOCK6
APOC1
PLVAP
AFDN
LSM4
COL5A1
CYP2E1
ASS1
YIPF2
C19orf66
PLXNA3
COX4I2
RAMP2
AOC2
ANO1
MAP1B
PIAS3
RAI2
PER2
SERPINF1
COQ3
CLEC10A
MATN2
RIN2
SYT11
CHIT1
LGR6
TRPC4
POSTN
STARD13
PDZD2
C1QTNF6
TMTC1
LOXL2
CAMK1
ARL8B
PTGFRN
NOTCH2
NAV1
GRP
EMP1
RERG
LRP4
APLNR
PDGFRA
COL4A2
DZIP1
SLC37A2
GOLM1
NT5E
TSPAN31
NHSL1
HEY2
CCDC142
SERPINE2
CYP27A1
ALDH1L2
FLNB
THSD1
SPRY2
TNS3
GPNMB
KDELR2
CHAD
ENPP2
SYTL2
SULF1
FXYD6
MMP13
ITGA11
SMAD6
SEMA6D
IFI44L
IFI44
SLC44A5
CGREF1
DYNC2LI1
CYP2C9
CYP2C8
MYOF
LOXL4
CALHM2
RBP4
ADAMTS14
ABI2
ITGAV
GPAT3
PRDM5
SHROOM3
RGS3
B4GALNT3
PPFIA2
PHLDA1
LUM
C14orf37
ADAMTS17
CELF6
HAPLN3
MFGE8
ZFHX3
KIFC3
CDH11
ZCCHC14
GALNT1
TNFRSF11A
CBLN2
P3H4
FKBP10
COL6A2
APP
ADAMTS10
CTU1
RCN3
EPHA2
ARHGEF19
HSPG2
SLC44A3
IGSF3
ZNF697
CTTNBP2NL
ITGA10
DPT
CRABP2
ABL2
XPR1
CTSK
INTS3
RHOB
THSD7B
FAM171B
VGLL4
CTDSP1
CSRNP1
ITGA9
CTDSPL
PTPRG
COL8A1
BOC
LPP
SLIT2
SFRP2
NKD2
MYO10
HAPLN1
MEGF10
KLHL3
SCUBE3
TPBG
PRSS35
RNF217
SHROOM2
DENND2A
CXorf36
CHST7
PLPP5
ATP6V0D2
AK3
FAM171A1
ADIRF
TCF7L2
ADAM12
PAMR1
SERPINH1
NCAM1
MPZL2
SOGA1
MRPL49
MKX
DOCK1
TMEM86A
TMEM263
BTBD11
MAGI1
ADAMTS12
ANKRD50
ZNF827
EDNRA
WWC2
NBPF11
ZNF547
PLEKHH2
DMP1
MEPE
GJA1
SLC30A6
FARP1
BMP3
PTPRK
PLOD2
PLA2R1
PTPRD
CNKSR3
SEMA3D
AK5
THY1
ANKH
TBRG1
ABI3BP
DISP1
FAM167A
SORBS2
JAM2
ADAMTS5
FGD5
APCDD1
CYP2U1
MARVELD1
MOV10
RHOC
FZD7
PSD3
GNA14
MMP16
KCNMA1
CD109
FRRS1
CLDN12
MMP14
FZD1
MYO1E
TSPAN18
CREB3L1
ACAN
MRAS
COLEC12
RHBDL2
F11R
CACHD1
RCAN1
C1R
ABR
ZBTB8A
PDE9A
LRRC3
VAV2
GPSM1
LMNA
PTH1R
CYP3A4
ZNF394
MUM1
COL26A1
CYGB
DCD
ITGA5
SHANK1
FMNL3
LRP5
PDPN
ALPL
MXRA8
SNX7
B3GALT2
KCNT2
EXTL2
IGSF8
DDR2
OLFML2B
NBPF8
HAAO
RFTN2
FAM84A
NOSTRIN
INHBB
COL6A3
EOGT
PTPN13
ADAMTS9
CCDC158
TM4SF18
RYK
HEYL
SGMS2
SLC9B2
ZNF589
PLXNB1
INTU
PRSS12
FAM198B
NPY1R
ITGA2
RNF180
GPX8
EBF1
SEPT8
HEY1
ZNF704
COL1A2
FNDC1
CHMP4C
TNFRSF11B
CTHRC1
DCSTAMP
DIRAS2
ABCA1
MAMDC2
FAT3
HECTD2
REEP3
VSTM4
ZNF503
JCAD
HTRA1
SPRED1
CKB
LARP6
CLMP
DCHS1
PPFIBP2
TUB
WDR72
PRTG
BEX3
KIF7
SMAD3
TEF
ACSF2
CERCAM
PRRX2
TUBA1A
ZNF528
CDC42EP5
KLK1
KLK4
RCOR2
SOST
ENTPD3
CTNNB1
LTBP3
SCARA3
GNG4
BMP1
COL3A1
NBPF9
NPNT
SEMA4C
SHOX2
SNTB2
ATOH8
ZNF608
PPIC
AFAP1L2
CA5B
SHE
COL22A1
SDC2
CLIC4
ANTXR1
RGPD8
PCDH7
ROBO1
WNT10B
NLGN2
MYRIP
GABARAP
SP7
SEMA3E
DCLK2
CDH2
ATF7
MTSS1
TANC2
PDGFD
LRRC8E
SMR3B
TRIM8
COL24A1
LPAR3
FGG
FGA
VAT1L
TMEM51
PRND
LRRC15
CORO1B
FUT10
PDP2
ZNF621
LVRN
GXYLT2
RAPH1
SYT12
MMRN2
NDNF
PTPRM
CSPG4
SNX33
PC
SUSD5
HEG1
C1QTNF1
SLCO2A1
SH3PXD2B
FZD4
CD248
CTDSP2
TP53I11
BANF1
NRIP3
A2M
ARL4D
SPHK1
PHLDB3
RNF152
FOXL1
FOXC2
IRX5
FIBIN
MAN1B1
FZD8
FAM20C
ZNF366
LCORL
PARD6G
ZNF454
KCTD12
FAM219B
EFCAB13
TMTC2
MAGED1
EGR3
CDH5
LYNX1
F2
ALX1
GAS1
SSTR2
ZBTB20
PNMA8A
UNC5C
EXT1
KCNA4
BGN
CSF1R
TSKU
ANXA2
HOXB4
SPATA13
CADM1
PYCR1
SPNS2
GPC6
TMEM119
CHST6
FBXL7
BMP8A
OPCML
OLFML1
KIRREL1
SMTN
PCDH9
OAF
CDR1
SLIT3
EFNA5
SLITRK6
ZBTB7C
ARMCX2
ROBO2
CA13
FLRT2
FAM43A
CCDC137
ARL15
MAPK11
NR2F2
OLFML2A
SHC4
YTHDF3
PTCH1
BACE1
THBS2
C9orf47
GLDN
RGS7BP
C3orf70
PLCD1
GCNT1
DYNC2H1
MAGED4B
PCDHB13
COL4A1
MAGEH1
DHRS4L2
SAMD11
B3GLCT
FAM69C
AGRN
RUFY4
ZNF559
GPR21
INSC
S100A16
ZDHHC9
S100A13
PCDH18
FAT4
SRGAP3
ZNF836
EPHB4
IPO4
AFAP1
MYO6
MMP1
ZNF502
SRGAP1
UAP1L1
ADARB1
PDGFA
COL13A1
PCDHB11
SLC2A10
HHLA3
ENPP1
SPTAN1
PARVA
FAM114A1
ADAMTSL2
MYO1C
ZNF823
MPZL1
ADH4
CHSY3
LPAR1
ZNF251
SLC29A3
FAM109A
SPRED2
PAPSS2
FAN1
MT-ND6
MT-CO2
MT-CYB
CDC42BPB
OXCT2
MT-ND2
MT-ND5
ARHGEF15
RUSC2
MT-ND4
MT-ND1
MT-ATP6
ZNF525
NBPF16
NBPF24
SYT15
BMPR2
COL11A2
COL5A2
NOTCH4
MICA
VIT
CFI
RGL3
ITPRIPL2
IFITM5
ATP10A
DIO2
MT-ND4L
AC239799.1
HEXA
S1PR3
CSNK1E
TAX1BP3
SH3D21
HOMEZ
AF131215.5
TENM3
NBPF1
ZBED8
TIGD1
BTBD19
FAM229A
C14orf132
MT-ATP8
AC092835.1
B3GNT9
C2orf74
PCDHGC3
ACAD11
PNMA2
BGLAP
ARPIN
STON1
CFB
SCARF2
TMEM150C
ECSCR
PTTG2
PCDHGA12
PCDHGA6
PCDHGA10
PCDHGB4
PCDHGB7
INMT-MINDY4
HTD2
LIMS3
KIAA1147
TEN1
RTEL1
BLID
PMF1-BGLAP
PCDHGA9
GJA5
NBPF15
AC067968.1
AC008770.3
AL590714.1
AC003002.3
CCDC194
TSNAX-DISC1
BIVM-ERCC5
RPS10-NUDT3
TM4SF19-TCTEX1D2
CYFIP1
PCDHGB5
PCGF2
ZNF8
PCDH20
IQCJ-SCHIP1
EXOC3L2
